# Supplementary material for: Synthesis and Characterization of New Ruthenium (II) Complexes of Stoichiometry [Ru(p-Cymene)Cl2L] and Their Cytotoxicity against HeLa-Type Cancer Cells
Source: Molecules. 2022 Oct 26;27(21):7264. doi: 10.3390/molecules27217264 (PMC9654852; doi:10.3390/molecules27217264)
Supplement: Supplementary file 1 [file molecules-27-07264-s001.zip]

Archive with 1 entries (1 files):
- molecules-1933539-supplementary.pdf
